# Supplementary material for: Relative Protein Intake and Physical Function in Older Adults: A Systematic Review and Meta-Analysis of Observational Studies
Source: Nutrients. 2018 Sep 19;10(9):1330. doi: 10.3390/nu10091330 (PMC6163569; doi:10.3390/nu10091330)
Supplement: Supplementary file 1 [file nutrients-10-01330-s001.zip]

Archive with 4 entries (3 files):
- nutrients-339204-supplementary-final/
- nutrients-339204-supplementary-final/List S1-proofreading.docx
- nutrients-339204-supplementary-final/Table S1-proofreading.docx
- nutrients-339204-supplementary-final/Table S2-proofreading.docx
